# Supplementary material for: Inhibition of Acetylcholinesterase and Amyloid-β Aggregation by Piceatannol and Analogs: Assessing In Vitro and In Vivo Impact on a Murine Model of Scopolamine-Induced Memory Impairment
Source: Antioxidants (Basel). 2023 Jun 29;12(7):1362. doi: 10.3390/antiox12071362 (PMC10376691; doi:10.3390/antiox12071362)
Supplement: Supplementary file 1 [file antioxidants-12-01362-s001.zip]

Archive with 1 entries (1 files):
- antioxidants-2453099-supplementary.pdf
